# Supplementary material for: Purifying Selection Determines the Short-Term Time Dependency of Evolutionary Rates in SARS-CoV-2 and pH1N1 Influenza
Source: Mol Biol Evol. 2022 Jan 17;39(2):msac009. doi: 10.1093/molbev/msac009 (PMC8826518; doi:10.1093/molbev/msac009)
Supplement: msac009_Supplementary_Data [file msac009_supplementary_data.zip]

Archive with 2 entries (2 files):
- gisaid acknowledgement table.pdf
- Supplementary Figures final MBE.docx
